# Supplementary material for: Dynamic Shifts in Gut Microbiota and Metabolic Pathways of Xinggao Mutton Sheep During Weaning: A Multi-Omics Analysis
Source: Animals (Basel). 2026 May 16;16(10):1532. doi: 10.3390/ani16101532 (PMC13203436; doi:10.3390/ani16101532)
Supplement: Supplementary file 1 [file animals-16-01532-s001.zip › Supplementary Table S1.xlsx]

## Sheet: Sheet1
Diet ingredient	AW
Ingredients DM %
Corn	69
Soybean Meal	25
Ca(HCO3)2	1
NaCl	1
NaHCO3	1
Premix	3

## Sheet: Sheet2
Nutritional Level(%)	AW
Dry Matter (DM)	92.7
Crude Ash	9.65
Crude Protein	17.67
Crude Fat	1.22
Calcium	0.53
Phosphorus	0.53
Neutral Detergent Fiber	18.06
Acid Detergent Fiber	3.04
Acid Detergent Lignin	0.4
Water-soluble Carbohydrates	34.66
Energy	16.04 KJ/g
